# Supplementary material for: Carbapenem-resistant Escherichia coli from shrimp and salmon available for purchase by consumers in Canada: a risk profile using the Codex framework
Source: Epidemiol Infect. 2022 Jun 29;150:e148. doi: 10.1017/S0950268822001030 (PMC9386791; doi:10.1017/S0950268822001030)
Supplement: Supplementary file 1 [file hygsup.zip]

Archive with 2 entries (2 files):
- S0950268822001030sup001.docx
- S0950268822001030sup002.xlsx
