# Supplementary material for: Carbapenem-resistant Escherichia coli from shrimp and salmon available for purchase by consumers in Canada: a risk profile using the Codex framework
Source: Epidemiol Infect. 2022 Jun 29;150:e148. doi: 10.1017/S0950268822001030 (PMC9386791; doi:10.1017/S0950268822001030)
Supplement: Supplementary file 1 [file hygsup.zip › S0950268822001030sup002.xlsx]

## Sheet: Data quality parameters
Epidemiology and Infection Carbapenem-resistant Escherichia coli of shrimp and salmon origin - A risk profile using the Codex framework D. Loest1, F. C. Uhland1*, K. M. Young1, X-Z. Li2, M. R. Mulvey3, R. Reid-Smith1, L. M. Sherk1, C. A . Carson1 1Centre for Food-borne, Environmental and Zoonotic Infectious Diseases, Public Health Agency of Canada, Guelph, Ontario, Canada 2Veterinary Drugs Direct…
Supplementary material: Excel file S1
A measurement of data quality/relevance was provided for each section of the risk profile using the criteria below. Publications are considered only once in the data qualtity evaluation of each section, even if their citation is repeated.
Score	Criterion	Definition
	Applicability to Canadian context	Applicability of the data within a Canadian context is based principally on the location of information collection. Laboratory or fundamental science based publications are also considered as applicable in the Canadian context in some circumstances. eg. Microbiological evaluation of fish, Cwikova, O., 2016; http://www.potravinarstvo.com/journal1/index.php/potravinarstvo/article/view/617 Papers ex…
3	Canada
2	USA and Mexico
1	Other geographic region/non-specific/review
0	Unknown
	Source of information
4	Active surveillance	The source of information refers to the type of study or publication. Surveillance studies pertinent to the AMR-food safety issue were considered of higher value than a peer reviewed prevalence study for example, which were in turn deemed to provide more impactful information than a review of the subject.
3	Passive surveillance
2	Peer reviewed publication/primary research, government publications
1	Reviews, textbooks
0	Non-empirical information
	Date of publication
3	≥2014	Date of data collection was used when available. Publication date was used if authors made no mention of data collection dates. Seven year intervals from 2021 were chosen as a publication scale to provide an indication of the age of the paper and applicability to the current AMR-food safety issue.
2	2007-2013
1	<2007
	Data score tallies
	Data quality finale score of publication	Sum of publication evaluation, value of 1-10
	Subsection score	Average of all publication data quality scores for the section
	Total section score	Average of all subsection data quality scores
		Higher summed scores indicated higher quality data and better applicability to the current evaluation of risk

## Sheet: Data quality evaluation
Codex Risk Profile Element	Applicability to Canadian context	Source of Information	Date of publication or data collection		Data Quality final score	Summary comments for section/Data gaps
	Canada=3 USA and Mexico=2, Other geographic region/non-specific/review=1 Unknown=0	Active surveillance=4 Passive surveillance=3, Peer reviewed publication/primary research, government publications=2, Reviews, textbooks=1, Non-empirical information=0	≥2014=3 , 2007-2013=2, <2007=1	Date of data Collection = C Date of pulication = P	1 to 10
1. Description of the AMR food safety issue
2. Information on AMR microorganism(s) and / or determinant (s)
2.1 Characteristics of the identified foodborne microorganism(s)
2.1.1. Sources and Transmission routes
Duran 2005	2	2	1	P	5
Hatha 2003	1	2	1	P	4
Vu 2018	1	2	4	C	7
Greig and Ravel 2009	3	2	2	C	7
Asai 1999	1	2	1	C	4
Jain 2008	2	2	1	C	5
Sub-section score					5.33333
2.1.2. Pathogenicity, virulence, and linkage to resistance of particular strains
Croxen 2013	3	1	2	P	6
Kaper 2004	1	1	1	P	3
Echeverria 1978	1	2	1	P	4
Hazen 2015	3	2	3	P	8
Hazen 2017	3	2	3	P	8
Barbosa 2018	1	2	3	C	6
Gourmelon 2016	1	2	1	C	4
Gupta 2013	1	2	2	P	5
Kambire 2017	1	2	2	C	5
Luna 2010	1	2	2	C	5
Prabhakar 2017	1	2	3	P	6
Prakasan 2018	1	2	3	C	6
Ribeiro 2016	1	2	2	C	5
Kumar 2001	1	2	1	P	4
Cardozo 2018	1	2	3	P	6
Y.Li 2020	1	2	3	C	6
Ranjbar 2017	1	2	3	C	6
Rao 2011	1	2	2	C	5
Surendraraj 2010	1	2	2	P	5
Teophilo 2002	1	2	1	P	4
Vignaroli 2012	1	2	2	P	5
L.Wang 2017	1	2	2	C	5
Ellaby 2019	1	2	3	C	6
Kieffer 2016	1	2	3	C	6
Nordmann 2019	1	1	3	P	5
Capkin 2015	1	2	3	P	6
Dos Vieira 2010	1	2	2	P	5
Poirel 2012	1	2	2	C	5
Singh 2016	1	2	3	P	6
Singh 2017	1	2	3	C	6
Roschanski 2017	1	2	3	C	6
Manges 2015	3	1.90323	2	C	6.90323
Sub-section score	1.25	1.90323	2.3125		5.46573
2.1.3. Growth, survivability, and inactivation in foods (e.g., D-value, minimum pH for growth, etc.) of foodborne AMR microorganisms in the food commodity production to consumption continuum
Hansen 2008	2	2	1	C	5
Kumar 2015	1	2	3	P	6
Wang and Doyle 1998	2	2	1	C	5
USDA 2020	3	2	3	P	8
Juneja 1999	3	2	1	P	6
Juneja 1997	3	2	1	P	6
Cwikova 2016	3	2	3	P	8
Glover 2009	3	2	1	C	6
Okpala 2015	3	2	3	P	8
Rizo 2015	3	2	3	P	8
BCCDC 2013	3	2	2	P	7
Sub-section score	2.63636	2	2		6.63636
2.1.4. Distribution, frequency and concentrations of the AMR hazard(s) in the food chain
Koonse 2005	2	2	1	C	5
Lekshmy 2014	1	2	2	C	5
Dewanti-Hariyadi 2005	1	2	1	C	4
Faridullah 2016	1	2	3	P	6
Prakash 2013	1	2	2	P	5
Bello-Olusoji 2008	1	2	1	C	4
Bandekar 2004	1	2	1	P	4
Kumar 2005	1	2	1	P	4
Hatha 2003	1	2	1	P	4
Hatha 1998	1	2	1	P	4
Atanassova 2016	1	2	3	P	6
Ayulo 1994	1	2	1	P	4
Greenwood 1985	1	2	1	C	4
Pao 2008	2	2	2	C	6
Surendaraj 2010	1	2	2	P	5
F.Wang 2011	2	2	2	C	6
Cwikova 2016	3	2	3	P	8
Maramarque 2012	1	2	2	C	5
Dos Vieira 2010	1	2	2	P	5
Roschanski 2017	1	2	3	C	6
Singh 2016	1	2	3	P	6
Singh 2017	1	2	3	C	6
Teophilo 2002	1	2	1	P	4
Janecko 2016	3	2	3	C	8
Mangat 2016	3	2	3	C	8
Sub-section score	1.36	2	1.92		5.28
2.2. Characteristics of the resistance expressed by the AMR microorganism(s) and/or determinant
2.2.1. Resistance mechanisms and location of AMR determinants
Bradford 2001	1	1	1	P	3
Queenan and Bush 2007	1	1	2	P	4
X.Z.Li 2015	1	1	3	P	5
Papp-Wallace 2011	1	1	2	P	4
Uechi 2018	1	2	3	C	6
Brahmi 2016	1	2	2	C	5
Briet 2018	1	2	3	C	6
Brouwer 2018	1	2	3	C	6
Brouwer 2019	1	2	3	C	6
Hamza 2020	1	2	3	P	6
Janecko 2016	3	2	3	C	8
Mani 2018	1	2	3	C	6
Roschanski 2017	1	2	3	C	6
Rubin 2014	3	2	3	C	8
Singh 2017	1	2	3	C	6
Singh 2016	1	2	3	P	6
Zheng 2019	1	2	3	C	6
Ceccarelli 2017	1	2	3	C	6
Mangat 2016	3	2	3	C	8
Mangat 2019	3	2	3	C	8
Sub-section score	1.4	1.8	2.75		5.95
2.2.2. Cross-resistance and/or co-resistance to other antimicrobial agents
Papp-Wallace 2011	1	1	2	P	4
Queenan and Bush 2007	1	1	2	P	4
Das 2019	1	2	3	P	6
Zheng 2018	1	2	3	C	6
Sub-section score					5
2.2.3. Transferability of resistance determinants between microorganisms
Kopotsa 2019	1	1	3	P	5
Mataseje 2016	3	2	3	C	8
Partridge 2018	1	2	3	P	6
Zheng 2019	1	2	3	C	6
Cabello 2013	1	1	2	P	4
Kieffer 2016	1	2	3	C	6
Watts 2017	1	1	3	P	5
Chamosa 2017	3	2	3	P	8
Sub-section score	1.5	1.625	2.875		6
Total section score					5.66649	This section contains many different data elements, which provide a fundamental understanding of the AMR hazard and its resistance mechanism and transferability. The overall data quality score is 5.7. CREc’s are expected to share similar biological features as well as resistance and transmission mechanisms and therefore information imparted in these sub-sections could be transposed to the Canadia…
3. Information on the antimicrobial agent to which resistance is expressed
3.1. Class of the antimicrobial agent
3.2. Non-human uses of the antimicrobial agent(s)
Chuah 2016	1	1	3	P	5
Higuera-Llantén 2018	1	2	3	P	6
Holmstrom 2003	1	2	1	C	4
Manage 2018	1	1	3	P	5
Miranda 2018	1	1	3	P	5
Morrison 2013	3	2	2	C	7
Pham 2018	1	2	3	P	6
Rico 2013	1	2	2	C	5
Pomba 2017	1	1	3	P	6
Smith 2019	2	2	3	C	7
European food safety authority 2013	1	2	2	P	5
Sub-section score	1.27273	1.63636	2.54545		5.54545
3.3. Human uses of the antimicrobial agent(s)
3.3.1. Spectrum of activity and indications for treatment
Papp-Wallace 2011	1	1	2	P	4
Fresenius Kabi ltd Canada 2018	3	1	3	P	7
Merck Canada 2017	3	1	3	P	7
Pfizer Canada Inc. 2018	3	1	3	P	7
Solomkin 2010	2	2	2	P	6
Strich 2021	2	2	3	P	7
Chen 2013	1	2	2	P	5
New Brunswick PHA 2016	3	2	3	P	8
Tunkel 2017	2	2	3	P	7
Sub-section score	2.22222	1.55556	2.66667		6.44444
3.3.2. Importance of the antimicrobial agents including consideration of critically important antimicrobial lists
WHO 2019	3	2	3	P	8
Government of Canada 2009	3	2	2	P	7
WHO 2019b	3	2	3	P	8
Sub-section score	3	2	2.66667		7.66667
3.3.3. Distribution, cost and availability
Health Canada 2020	3	2	3	P	8
Alberta Health 2020	3	2	3	P	8
Government of British Columbia 2020	3	2	3	P	8
Ontario Health Insurance Plan 2019	3	2	3	P	8
New Brunswick Provincial Government 2017	3	2	3	P	8
Public Health Agency of Canada 2018a	3	2	3	P	8
Sub-section score	3	2	3		8
3.3.4. Availability of alternative antimicrobial agents
Solomkin 2010	2	2	2	P	6
Tzouvelekis 2014	1	1	3	P	5
Morrill 2015	1	1	3	P	5
Pontikis 2014	1	2	2	C	5
Tunkel 2017	2	2	3	P	7
New Brunswick Provincial Government 2016	3	2	3	P	8
Sub-section score	1.66667	1.66667	2.66667		6
3.3.5. Trends in the use of antimicrobial agents(s) in humans
Public Health Agency of Canada 2017	3	2	3	C	8
Public Health Agency of Canada 2018a	3	2	3	C	8
Sub-section score	2.27778	2	3		8
Total section score					6.94276	Data quality is scored as 6.9 for this section. There is current Canadian human use data allowing a higher quality evaluation, although several reviews examined reduced the final score. The level of concern is 3, as carbapenems are considered last-resort antimicrobials and are critically important to human medicine, and their use shows a worrying upwards trend, even if the reasons for this has no…
4. Information on food commodity(ies)
4.1. Sources (domestic and imported), production volume, distribution and per capita consumption of foods or raw material identified with the AMR hazard(s) of concern
Fisheries and Oceans Canada 2018d	3	2	3	C	8
Fisheries and Oceans Canada 2019a	3	2	3	C	8
Fisheries and Oceans Canada 2019b	3	2	3	C	8
Jory 2018	1	1	3	P	5
Fisheries and Oceans Canada 2018c	3	2	3	P	8
Fisheries and Oceans Canada 2018b	3	2	3	C	8
Public Health Agency of Canada 2015	3	2	3	C	8
Sub-section score	2.71429	1.85714	3		7.57143
4.1.1. Characteristics of the food product(s) that may impact risk management (e.g. further processed, consumed cooked, pH, water activity, etc.)
Agriculture and Agrifood Canada 2011	3	2	2	P	7
Anderson 2019	1	1	3	P	5
USDA 2020	3	2	3	P	8
CFIA 2019	3	2	3	P	8
Huss 2000	1	1	1	P	3
Sub-section score	2.2	1.6	2.4		6.2
4.1.2. Description of the food production to consumption continuum (e.g. primary production, processing, storage, handling, distribution and consumption) and the risk factors that affect the microbiological safety of the food product of concern
Berry 2016	2	2	3	P	7
Boinapally 2008	2	2	2	P	6
Thornber 2019	1	1	3	P	5
Kungvanikij 1986	1	2	1	P	4
Tacon 2002	1	1	1	P	3
FAO 2015	1	2	3	P	5
Mowi A.S.A. 2019	3	1	3	P	7
Hernandez-Serrano 2005	1	2	1	P	4
Le 2005	1	2	1	C	4
W. Li 2012	1	2	2	C	5
Liu 2018	1	1	3	P	5
Liyange 2016	1	2	3	P	6
Romero 2017	1	2	3	C	6
Amagliani 2012	1	1	2	P	4
Uddin 2013	1	2	2	P	5
Faridullah 2016	1	2	3	P	6
Harrison and Lee 1968	2	2	1	C	5
Jonnalagadda 2009	1	2	2	P	5
Qadri 1998	1	1	1	P	3
Kumar 2015	1	2	3	P	6
Huss 2000	1	1	1	P	3
Duran 2005	2	2	1	P	5
Sub-section score	1.27273	1.68182	2.04545		4.95455
Total section score					6.24199	The data quality score for Section 4 is 6.2. Although recent Canadian data are available regarding domestic and imported sources, the seafood production to consumption information is mainly empirical and characteristics of the food products lack information on different forms associated with higher probabilities of foodborne infection or risk management. The level of concern is estimated at three…
5. Information on adverse public health effects
5.1. Characteristics of the disease caused by the identified foodborne AMR microorganisms or by pathogens that have acquired resistance determinants via food
5.1.1. Trends, prevalence, and nature of AMR foodborne disease in people
Croxen 2013	3	1	2	P	6
Javaloyas 2002	1	2	1	C	4
Pitout 2012	1	1	2	P	4
Vila 2016	1	1	3	P	5
Roussel 2017	1	1	3	P	5
Kaper 2004	1	1	1	P	3
Todar 2012	1	1	2	P	4
Kohler 2018	3	2	3	C	8
PHAC 2014	3	3	2	C	8
Center for Disease Control and Prevention 2013	2	3	2	C	7
Center for Disease Control and Prevention 2019	2	3	3	C	8
PHAC 2017	3	3	3	C	9
Alberta Health Services 2018	3	2	3	P	8
British Columbia Centre for Disease Control 2014	3	2	3	P	8
Public Health Ontario 2019a	3	2	3	P	8
Ferranti 2018	1	2	3	C	6
PHAC 2018a	3	3	3	C	9
PHAC 2020	3	3	3	C	9
van Duin 2017	1	1	3	P	5
PHAC 2018c	3	3	3	C	9
Martin 2019	3	3	3	C	9
Williams 2015	3	3	2	C	8
Nordmann & Poirel 2014	1	1	3	P	5
Mataseje 2016	3	2	3	C	8
Sub-section score	2.16667	2.04167	2.58333		6.79167
5.1.2. Epidemiological pattern (outbreak, sporadic), regional, seasonal or ethnic differences in the incidence
Logan and Weinstein 2017	1	1	3	P	5
vanDuin 2017	1	1	3	P	5
Bradford 2004	2	2	1	C	5
Khatri 2015	2	2	3	P	7
PHAC 2018a	3	3	3	C	9
Ahmed-Bentley 2013	3	2	2	C	7
Ellis 2013	3	2	2	P	7
Goldfarb 2009	3	2	2	C	7
Haraoui 2013	3	2	2	C	7
Leung 2012	3	2	2	C	7
Lowe 2013	3	2	2	C	7
Mataseje 2013	3	2	2	C	7
Matasege 2016	3	2	3	C	8
Huss 2000	1	1	1	P	3
Todd 1989	3	3	1	C	7
Todd 1997	3	3	1	C	7
Mascarenhas 2019	3	3	3	C	9
Iwamoto 2010	1	1	2	P	4
Sub-section score	2.44444	2	2.11111		6.55556
5.1.3. Susceptible populations and risk factors
CDC 2020	2	2	3	P	7
Rivas 2014	1	1	3	P	5
Poolman 2016	1	1	3	P	5
Manges 2012	1	1	2	P	4
Madappa 2019	1	1	3	P	5
Daikos 2007	1	2	1	C	4
Falagas 2014	3	2	2	C	7
Gaviria 2011	2	2	2	C	6
Gupta 2011	1	1	2	P	4
Patel 2008	2	2	1	C	5
Schwaber 2008	1	1	2	P	4
Z.Wang 2018	1	2	3	C	6
Kohler 2018	3	2	3	C	8
Lowe 2013	3	2	2	C	7
Public Health Ontario, 2019b	3	3	3	C	9
Conrejo_Juarez 2015	2	2	2	C	6
Mulvey 2011	3	2	2	C	7
Ahmed-Bentley 2013	3	2	2	C	7
Ellis 2013	3	2	2	P	7
Mataseje 2013	3	2	2	C	7
Peirano 2014	3	2	2	C	7
Mataseje 2016	3	2	3	C	8
Sub-section score	2.09091	1.77273	2.27273		6.13636
5.1.4. Burden of illness: Impact on outcomes
Heuer 2009	1	1	2	P	4
Centers for Disease Control and Prevention 2015	2	2	3	P	7
Perez 2010	2	2	2	C	6
Marchaim 2011	2	2	2	C	6
Martin 2019	3	3	3	C	9
Stewardson 2019	1	2	3	C	6
Bogan 2014	2	2	2	C	6
Daikos 2009	1	2	1	C	4
Ku 2012	2	2	2	C	6
Bartsch 2017	2	2	3	P	7
Falagas 2014	3	2	2	C	7
Gasink 2009	2	2	2	C	6
Patel 2008	2	2	1	C	5
Z.Wang 2018	1	2	3	C	6
MacKinnon 2020	3	2	3	C	8
Navarro San-Francisco 2012	1	2	2	C	5
Souli 2008	1	2	1	C	4
Mataseje 2016	3	2	3	C	8
PHAC 2018a	3	3	3	C	9
Chang 2011	1	2	2	C	5
Meng 2017	1	2	3	C	6
Sub-section score	1.85714	2.04762	2.28571		6.19048
Total section score					6.41852	The overall average data quality for Section 5 is 6.4. The lack of information on the burden of illness specific to CREc constitutes a significant data gap. However, given the available information on CRE in general, it is reasonable to expect similar increases in morbidity and mortality, as well as loss of treatment options and treatment failures from CREc, compared to infections caused by susce…
6. Risk Management Information
6.1. Identification of risk management options to control the AMR hazard along the production to consumption continuum, both in the pre-harvest and post-harvest stage
6.1.1. Measures to reduce the risk related to the selection and dissemination of foodborne AMR microorganisms
Heuer 2009	1	1	2	P	4
Suzuki 2012	1	1	2	P	4
Henricksson 2018	1	1	3	P	5
FAO 2019	1	2	3	P	6
Fisheries and Oceans 2018a	3	2	3	P	8
CODEX 2003	3	2	1	P	6
CFIA 2018	3	2	3	P	8
CFIA 2019	3	2	3	P	8
CFIA 2018b	3	2	3	P	8
Lillehaug 2018	1	2	3	C	6
Markestad 1997	1	2	1	C	4
Midtlyng 2011	1	2	1	C	4
Morrison 2013	3	2	2	C	7
Sommerset 2005	1	1	1	P	3
V.Kumar 2016	1	1	3	P	5
Rico 2013	1	2	2	C	5
W.Li 2012	1	2	2	C	5
Liyanage 2016	1	2	3	P	6
Milic 2013	1	1	2	P	4
Picao 2013	1	2	2	C	5
Zhang 2009	1	1	2	P	4
Strauss 1997	1	1	1	P	3
Thornber 2019	1	1	3	P	5
Keys 2018	3	2	3	P	8
USDA 2020	3	2	3	P	8
Broekart 2013	1	2	2	P	5
USDA 2018a	2	2	3	P	7
Huss 2000	1	1	1	P	3
Sub-section score	1.60714	1.64286	2.25		5.5
6.1.2. Measures to minimize the contamination and cross-contamination of food by AMR microorganisms
Garrett 2010	3	1	2	P	6
Tookwinas 2004	1	1	1	P	3
FDA 1999	2	2	1	P	5
CFIA 2020	3	2	3	P	8
CFIA 2018	3	2	3	P	8
CFIA 2019	3	2	3	P	8
Wirth 2014	2	2	3	P	7
Hossain 2010	1	2	2	P	5
Ali 2012	1	2	2	C	5
Hatha 2003	1	2	1	P	4
Jonnalagadda 2009	1	2	2	P	5
Huss 2000	1	1	1	P	3
Alam 2005	1	2	1	C	4
Dewanti-Hariyadi 2005	1	2	1	C	4
Aponte 2018	3	2	3	P	8
Bono 2012	3	2	2	P	7
Okpala 2015	3	2	3	P	8
Huang2006	3	2	1	P	6
Wang 2015	1	1	3	P	5
Chatzisymeon 2016	3	2	3	P	8
Angel 2016	3	2	3	P	8
Arvanitoyannis 2009	1	1	2	P	4
Farkas 2011	1	1	2	P	4
Hau 2016	3	2	3	P	8
Ito 1993	3	2	1	P	6
Rashid 1992	3	2	1	P	6
Sinanoglou 2016	3	2	3	P	8
USDA 2018b	2	2	3	P	7
Sub-section score	2.10714	1.78571	2.10714		6
Total section score					5.75	Although certain interventions have been shown to decrease AMU at the production level and sentinel bacterial prevelance in the seafood processing chain, the AMR flux in the seafood to fork continuum is still unkown. Control measures for micro-organisms in the food chain are known and effective if used properly There is currently no surveillance system in place to validate effectiveness of manage…
6.2. Effectiveness of current management practices in place based on surveillance data or other sources of information						This section was not evaluated
7. Evaluation of available information and major knowledge gaps						This section was not evaluated
7.1. Uncertainty of available information
7.2. Areas where major gaps of information exist that could hamper risk management activities, including, if warranted, the conduct of a risk assessment
